# Supplementary material for: Executive Function from Observation and Reflection Tool (EFFORT): Validation of a Culturally Adaptable and Publicly Available Item Bank in Seven Countries
Source: Behav Sci (Basel). 2026 Apr 30;16(5):693. doi: 10.3390/bs16050693 (PMC13203204; doi:10.3390/bs16050693)
Supplement: Supplementary file 1 [file behavsci-16-00693-s001.zip]

Archive with 1 entries (1 files):
- behavsci-4191049-supplementary.pdf
